# Supplementary material for: Research on visual search behaviors of basketball players at different levels of sports expertise
Source: Sci Rep. 2023 Jan 25;13:1406. doi: 10.1038/s41598-023-28754-2 (PMC9876905; doi:10.1038/s41598-023-28754-2)
Supplement: Supplementary file 2 — Supplementary Information 2. [file 41598_2023_28754_MOESM2_ESM.zip]

Archive with 43 entries (42 files):
- Gaze Plot/
- Gaze Plot/E10.png
- Gaze Plot/E11.png
- Gaze Plot/E12.png
- Gaze Plot/E13.png
- Gaze Plot/E14.png
- Gaze Plot/E15.png
- Gaze Plot/E16.png
- Gaze Plot/E17.png
- Gaze Plot/E18.png
- Gaze Plot/E19.png
- Gaze Plot/E2.png
- Gaze Plot/E20.png
- Gaze Plot/E21.png
- Gaze Plot/E3.png
- Gaze Plot/E4.png
- Gaze Plot/E5.png
- Gaze Plot/E6.png
- Gaze Plot/E7.png
- Gaze Plot/E8.png
- Gaze Plot/E9.png
- Gaze Plot/Expert1.png
- Gaze Plot/N10.png
- Gaze Plot/N11.png
- Gaze Plot/N12.png
- Gaze Plot/N13.png
- Gaze Plot/N14.png
- Gaze Plot/N15.png
- Gaze Plot/N16.png
- Gaze Plot/N17.png
- Gaze Plot/N18.png
- Gaze Plot/N19.png
- Gaze Plot/N2.png
- Gaze Plot/N20.png
- Gaze Plot/N21.png
- Gaze Plot/N3.png
- Gaze Plot/N4.png
- Gaze Plot/N5.png
- Gaze Plot/N6.png
- Gaze Plot/N7.png
- Gaze Plot/N8.png
- Gaze Plot/N9.png
- Gaze Plot/Novice1.png
