# Supplementary material for: Research on visual search behaviors of basketball players at different levels of sports expertise
Source: Sci Rep. 2023 Jan 25;13:1406. doi: 10.1038/s41598-023-28754-2 (PMC9876905; doi:10.1038/s41598-023-28754-2)
Supplement: Supplementary file 3 — Supplementary Information 3. [file 41598_2023_28754_MOESM3_ESM.zip]

Archive with 43 entries (42 files):
- Heat map/
- Heat map/E10.png
- Heat map/E11.png
- Heat map/E12.png
- Heat map/E13.png
- Heat map/E14.png
- Heat map/E15.png
- Heat map/E16.png
- Heat map/E17.png
- Heat map/E18.png
- Heat map/E19.png
- Heat map/E2.png
- Heat map/E20.png
- Heat map/E21.png
- Heat map/E3.png
- Heat map/E4.png
- Heat map/E5.png
- Heat map/E6.png
- Heat map/E7.png
- Heat map/E8.png
- Heat map/E9.png
- Heat map/Expert 1.png
- Heat map/N10.png
- Heat map/N11.png
- Heat map/N12.png
- Heat map/N13.png
- Heat map/N14.png
- Heat map/N15.png
- Heat map/N16.png
- Heat map/N17.png
- Heat map/N18.png
- Heat map/N19.png
- Heat map/N2.png
- Heat map/N20.png
- Heat map/N21.png
- Heat map/N3.png
- Heat map/N4.png
- Heat map/N5.png
- Heat map/N6.png
- Heat map/N7.png
- Heat map/N8.png
- Heat map/N9.png
- Heat map/Novice 1.png
