# Supplementary material for: Research on visual search behaviors of basketball players at different levels of sports expertise
Source: Sci Rep. 2023 Jan 25;13:1406. doi: 10.1038/s41598-023-28754-2 (PMC9876905; doi:10.1038/s41598-023-28754-2)
Supplement: Supplementary file 4 — Supplementary Information 4. [file 41598_2023_28754_MOESM4_ESM.xlsx]

## Sheet: Sheet1
group	response accuracy	response time	the percentage of fixation duration in K-AOI	the percentage of fixation duration in R-AOI	the percentage of fixation duration in I-AOI	the percentage of fixation counts in K-AOI	the percentage of fixation counts in R-AOI	the percentage of fixation counts in I-AOI
1	0.67	1.59	0.53	0.15	0.32	0.48	0.2	0.32
1	0.8	2.57	0.55	0.17	0.28	0.47	0.18	0.35
1	0.73	1.8	0.57	0.31	0.12	0.5	0.29	0.21
1	0.67	1.51	0.37	0.48	0.15	0.43	0.43	0.14
1	0.87	1.97	0.66	0.23	0.1	0.58	0.29	0.13
1	0.67	1.08	0.68	0.17	0.15	0.6	0.2	0.2
1	0.67	1.35	0.54	0.22	0.24	0.49	0.24	0.27
1	0.67	1.22	0.45	0.37	0.18	0.44	0.12	0.44
1	0.8	1.16	0.45	0.39	0.16	0.54	0.33	0.13
1	0.6	1.08	0.57	0.29	0.14	0.46	0.36	0.18
1	0.8	1.26	0.43	0.45	0.12	0.56	0.28	0.16
1	0.93	1.54	0.53	0.19	0.28	0.48	0.17	0.35
1	0.73	1.11	0.57	0.21	0.23	0.81	0.19	0
1	0.8	1.82	0.44	0.45	0.11	0.75	0.2	0.05
1	0.8	1.4	0.63	0.19	0.18	0.7	0.2	0.1
1	0.93	1.23	0.65	0.28	0.07	0.53	0.28	0.19
1	0.73	2.35	0.65	0.25	0.1	0.67	0.22	0.11
1	0.8	2.13	0.64	0.31	0.06	0.66	0.25	0.09
1	0.87	1.07	0.73	0.16	0.11	0.43	0.31	0.26
1	0.93	2.57	0.64	0.27	0.09	0.37	0.56	0.07
1	0.8	2.5	0.41	0.52	0.07	0.4	0.46	0.14
1	0.8	1.84	0.65	0.33	0.02	0.68	0.2	0.12
1	0.87	1.31	0.53	0.27	0.2	0.5	0.31	0.19
1	0.67	2.14	0.58	0.35	0.07	0.48	0.45	0.07
2	0.73	1.34	0.74	0.19	0.07	0.65	0.26	0.09
2	0.73	2.71	0.38	0.3	0.32	0.38	0.24	0.38
2	0.6	2.07	0.51	0.1	0.39	0.54	0.17	0.29
2	0.73	1.98	0.54	0.27	0.19	0.42	0.29	0.29
2	0.2	2.09	0.48	0.19	0.33	0.56	0.08	0.36
2	0.73	1.07	0.41	0.06	0.53	0.46	0.08	0.46
2	0.67	2.73	0.27	0.21	0.42	0.5	0.17	0.33
2	0.67	2.26	0.71	0.14	0.15	0.57	0.18	0.25
2	0.53	2.05	0.56	0.06	0.38	0.55	0.09	0.36
2	0.73	2.7	0.6	0.05	0.35	0.46	0.08	0.46
2	0.53	1.52	0.42	0.36	0.22	0.42	0.31	0.27
2	0.8	2.08	0.35	0.21	0.44	0.37	0.29	0.34
2	0.6	2.19	0.47	0.25	0.27	0.27	0.27	0.46
2	0.47	3.31	0.65	0.15	0.2	0.55	0.15	0.3
2	0.47	2.35	0.46	0.3	0.24	0.7	0.19	0.11
2	0.6	2.09	0.43	0.22	0.35	0.46	0.18	0.36
2	0.67	1.85	0.56	0.28	0.16	0.44	0.4	0.16
2	0.73	2.34	0.6	0.07	0.33	0.63	0.13	0.24
2	0.73	1.86	0.8	0.09	0.1	0.72	0.13	0.15
2	0.87	2.13	0.62	0.1	0.28	0.52	0.08	0.4
2	0.8	1.66	0.43	0.22	0.35	0.43	0.18	0.39
2	0.73	2.27	0.55	0.02	0.43	0.45	0.24	0.3
2	0.73	1.97	0.78	0.03	0.19	0.52	0.18	0.3
2	0.47	2.36	0.52	0.06	0.42	0.54	0.14	0.32
1=expert
2=novice
